# Supplementary material for: Plant-Produced Anti-Zika Virus Monoclonal Antibody Glycovariant Exhibits Abrogated Antibody-Dependent Enhancement of Infection
Source: Vaccines (Basel). 2023 Mar 29;11(4):755. doi: 10.3390/vaccines11040755 (PMC10144123; doi:10.3390/vaccines11040755)
Supplement: Supplementary file 1 [file vaccines-11-00755-s001.zip]

Archive with 1 entries (1 files):
- vaccines-2289538-supplementary.pdf
